# Supplementary material for: Predictors for the Occurrence of Seizures in Meningioma
Source: Cancers (Basel). 2024 Aug 31;16(17):3046. doi: 10.3390/cancers16173046 (PMC11394441; doi:10.3390/cancers16173046)
Supplement: Supplementary file 1 [file cancers-16-03046-s001.zip]

Archive with 1 entries (1 files):
- cancers-3124102-supplementary.pdf
